# Supplementary material for: Multiplex Portable Biosensor for Bacteria Detection
Source: Biosensors (Basel). 2023 Oct 27;13(11):958. doi: 10.3390/bios13110958 (PMC10669278; doi:10.3390/bios13110958)
Supplement: Supplementary file 1 [file biosensors-13-00958-s001.zip]

Archive with 1 entries (1 files):
- biosensors-2632591-supplementary.pdf
